# Supplementary material for: 6,7,4′-Trihydroxyflavanone Mitigates Methamphetamine-Induced Neurotoxicity in SH-SY5y Cells via Nrf2/heme Oxyganase-1 and PI3K/Akt/mTOR Signaling Pathways
Source: Molecules. 2021 Apr 22;26(9):2442. doi: 10.3390/molecules26092442 (PMC8122742; doi:10.3390/molecules26092442)
Supplement: Supplementary file 1 [file molecules-26-02442-s001.zip]

Archive with 1 entries (1 files):
- molecules-1146401-SI.pdf
